# Supplementary material for: Improving the Extraction of Catechins of Green Tea (Camellia sinensis) by Subcritical Water Extraction (SWE) Combined with Pulsed Electric Field (PEF) or Intense Pulsed Light (IPL) Pretreatment
Source: Foods. 2021 Dec 13;10(12):3092. doi: 10.3390/foods10123092 (PMC8701373; doi:10.3390/foods10123092)
Supplement: Supplementary file 1 [file foods-10-03092-s001.zip]

Archive with 1 entries (1 files):
- foods-1493803-supplementary.pdf
